# Supplementary material for: Carpinus tibetana (Betulaceae), a new species from southeast Tibet, China
Source: PhytoKeys. 2018 May 2;(98):1–13. doi: 10.3897/phytokeys.98.23639 (PMC5943419; doi:10.3897/phytokeys.98.23639)
Supplement: XML Treatment for Carpinus tibetana [file phytokeys.98.23639-treatment1.xml]

<!DOCTYPE tp:taxon-treatment
  PUBLIC "-//TaxonX//DTD Taxonomic Treatment Publishing DTD v0 20100105//EN" "tax-treatment-NSO.dtd">
<tp:taxon-treatment xmlns:tp="http://www.plazi.org/taxpub"><tp:treatment-meta><kwd-group><label>Taxon classification</label><kwd><named-content xmlns:xlink="http://www.w3.org/1999/xlink" content-type="kingdom">Plantae</named-content></kwd><kwd><named-content xmlns:xlink="http://www.w3.org/1999/xlink" content-type="order">Fagales</named-content></kwd><kwd><named-content xmlns:xlink="http://www.w3.org/1999/xlink" content-type="family">Betulaceae</named-content></kwd></kwd-group><mixed-citation publication-type="journal"><person-group><name><surname>Lu</surname><given-names>Zhiqiang</given-names></name><name><surname>Li</surname><given-names>Ying</given-names></name><name><surname>Yang</surname><given-names>Xiaoyue</given-names></name><name><surname>Liu</surname><given-names>Jianquan</given-names></name></person-group><article-title>
          <italic><tp:taxon-name><tp:taxon-name-part taxon-name-part-type="genus" reg="Carpinus">Carpinus</tp:taxon-name-part> <tp:taxon-name-part taxon-name-part-type="species" reg="tibetana">tibetana</tp:taxon-name-part></tp:taxon-name></italic> (<tp:taxon-name><tp:taxon-name-part taxon-name-part-type="family">Betulaceae</tp:taxon-name-part></tp:taxon-name>), a new species from southeast Tibet, China</article-title><source>PhytoKeys</source><day>2</day><month>5</month><year>2018</year><volume>2018</volume><issue>98</issue><fpage>1</fpage><lpage>13</lpage><pub-id pub-id-type="doi">10.3897/phytokeys.98.23639</pub-id></mixed-citation></tp:treatment-meta><tp:nomenclature><tp:taxon-name>
            <tp:taxon-name-part taxon-name-part-type="genus" reg="Carpinus">Carpinus</tp:taxon-name-part>
            <tp:taxon-name-part taxon-name-part-type="species" reg="tibetana">tibetana</tp:taxon-name-part>
            <object-id xmlns:xlink="http://www.w3.org/1999/xlink" content-type="ipni" xlink:type="simple">urn:lsid:ipni.org:names:60476297-2</object-id>
          </tp:taxon-name><tp:taxon-authority>Z. Qiang Lu &amp; J. Quan Liu</tp:taxon-authority><tp:taxon-status xmlns:xlink="http://www.w3.org/1999/xlink" xlink:type="simple">sp. nov.</tp:taxon-status><xref ref-type="fig" rid="F2">Figures 2</xref><xref ref-type="fig" rid="F3">, 3</xref></tp:nomenclature><tp:treatment-sec sec-type="diagnosis" id="SECID0E6BBI"><title>Diagnosis.</title><p>
            <italic><tp:taxon-name><tp:taxon-name-part taxon-name-part-type="genus" reg="Carpinus">Carpinus</tp:taxon-name-part> <tp:taxon-name-part taxon-name-part-type="species" reg="tibetana">tibetana</tp:taxon-name-part></tp:taxon-name></italic> differs from <italic><tp:taxon-name><tp:taxon-name-part taxon-name-part-type="genus" reg="Carpinus">C.</tp:taxon-name-part> <tp:taxon-name-part taxon-name-part-type="species" reg="monbeigiana">monbeigiana</tp:taxon-name-part></tp:taxon-name></italic> by 19–24 lateral veins on each side of the midvein and dense pubescence on the abaxial leaf and from <italic><tp:taxon-name><tp:taxon-name-part taxon-name-part-type="genus" reg="Carpinus">C.</tp:taxon-name-part> <tp:taxon-name-part taxon-name-part-type="species" reg="mollicoma">mollicoma</tp:taxon-name-part></tp:taxon-name></italic> by the nutlet with dense resinous glands and glabrous or sparsely villous at apex.</p></tp:treatment-sec><tp:treatment-sec sec-type="material" id="SECID0EGDBI"><title>Type.</title><p>CHINA. Tibet: Bomi County, Yigong, Tongmai, <named-content xmlns:xlink="http://www.w3.org/1999/xlink" content-type="dwc:verbatimCoordinates" xlink:type="simple"><named-content content-type="geo-json" specific-use="{&#34;type&#34;:&#34;Point&#34;,&#34;coordinates&#34;:[95.075278,30.101389]}" id="NCID0EPDBI" xlink:type="simple">95°04'31"E, 30°06'05"N</named-content></named-content>, 2060 m, forest edge, 28 Aug 2016, <italic>Z.Q. Lu 2016QTP001</italic> (holotype, <named-content xmlns:xlink="http://www.w3.org/1999/xlink" content-type="dwc:institutional_code" xlink:type="simple">LZU</named-content>; isotypes, <named-content xmlns:xlink="http://www.w3.org/1999/xlink" content-type="dwc:institutional_code" xlink:type="simple">LZU</named-content>, PE, KUN).</p></tp:treatment-sec><tp:treatment-sec sec-type="description" id="SECID0EAEBI"><title>Description.</title><p>Trees to 10 m tall, deciduous; bark grey, smooth. Branchlets dark grey, densely yellow or white pubescent when young, glabrescent the next year. Stipules deciduous. Petiole 5–8 mm, densely white or yellow puescent; leaves alternate, leaf blade ovate-elliptic or elliptic, usually 5–8 cm × 2–3 cm, abaxially sericeous-villous along veins, pubescent elsewhere, base rounded or rounded-cuneate, margin irregularly and doubly setiform mucronate serrate, apex attenuate-acuminate or caudate-acuminate; lateral veins (17) 19–23 on each side of midvein. Male inflorescence pendulous, spicate-cymose, cylindric, enclosed by buds during winter, with many overlapping bracts, 1.5–5.0 cm × 5.0–8.0 mm when mature; flowers without bracteoles, inserted at base of bracts. Female inflorescence terminal or axillary on dwarf shoots, racemose; flowers paired; bracts leaflike, complanate, overlapping. Mature infructescence 5–10 cm × 2.0–3.5 cm; peduncle ca. 1.2 cm, densely yellow hirsute; bracts of female flowers loosely overlapping, 1.5–1.9 cm × 6–8 mm, abaxially densely yellow hirsute along reticulate veins, outer margin coarsely dentate, without basal lobe, inner margin entire, with inflexed basal auricle, apex acuminate or caudate-acuminate; veins 5–6. Nutlet ovoid-ellipsoid, 3.2–3.6 mm × 2.2–2.5 mm, glabrous or sparsely villous at apex, densely brown or orange resinous glandular, prominently 8- or 9-ribbed. Fl. Apr–May, fr. Jul–Sep.</p></tp:treatment-sec><tp:treatment-sec sec-type="etymology" id="SECID0EFEBI"><title>Etymology.</title><p>Due to its narrow distribution in Tibet, we give the specific epithet (<italic><tp:taxon-name><tp:taxon-name-part taxon-name-part-type="genus" reg="Carpinus">Carpinus</tp:taxon-name-part> <tp:taxon-name-part taxon-name-part-type="species" reg="tibetana">tibetana</tp:taxon-name-part></tp:taxon-name></italic>) referring to the name of the Xizang Autonomous Region (Tibet) of China where it is distributed.</p></tp:treatment-sec><tp:treatment-sec sec-type="phenology" id="SECID0EWEBI"><title>Phenology.</title><p>Flowering from April to May and fruiting from May to September.</p></tp:treatment-sec><tp:treatment-sec sec-type="habitat" id="SECID0E2EBI"><title>Habitat and distribution.</title><p>Up to now, according to our field surveys and sampling records in Chinese Virtual Herbarium (CVH), <italic><tp:taxon-name><tp:taxon-name-part taxon-name-part-type="genus" reg="Carpinus">Carpinus</tp:taxon-name-part> <tp:taxon-name-part taxon-name-part-type="species" reg="tibetana">tibetana</tp:taxon-name-part></tp:taxon-name></italic> has only been collected in Bomi and Motuo Counties (Figure <xref ref-type="fig" rid="F4">4</xref>). The new species usually grows at the forest edge and miscellaneous wood forest at elevations from 1550–2300 m a.s.l. This species probably extends its distribution to other Himalayan and adjacent regions in India, Nepal and Bhutan. Therefore, the <italic><tp:taxon-name><tp:taxon-name-part taxon-name-part-type="genus" reg="Carpinus">Carpinus</tp:taxon-name-part></tp:taxon-name></italic> specimens collected from these regions need to be examined and confirmed and further field investigations to these regions should be conducted.</p></tp:treatment-sec><tp:treatment-sec sec-type="material" id="SECID0EXFBI"><title>Additional specimens examined.</title><p>
            <bold>CHINA. Tibet</bold>: Linzhi City, Yigong River, forest edge, 2300 m, 8 Aug 1983, <italic>B.S. Li et al. 06467 &amp; 6467</italic> (PE); Bomi County, near to Yigong Town, secondary forest, 2100 m, 8 Sep 1976, <italic>Wu 5649</italic> (PE); Bomi County, Tongmai, mixed forest, 2080 m, 24 Jun 1976, <italic>Anonymous 2505</italic> (PE); Bomi County, Tongmai to Lulang along the G318 National Road, forest edge, <named-content xmlns:xlink="http://www.w3.org/1999/xlink" content-type="dwc:verbatimCoordinates" xlink:type="simple"><named-content content-type="geo-json" specific-use="{&#34;type&#34;:&#34;Point&#34;,&#34;coordinates&#34;:[95.013333,30.043056]}" id="NCID0EIGBI" xlink:type="simple">95°00'48'' E, 30°02'35"N</named-content></named-content>, 2060 m, 26 Sep 2009, <italic>H. Sun et al. SunH-07ZX-2725</italic> (KUN); Motuo County, Dexing, 26 Apr 1993, <italic>H. Sun et al. 6008</italic> (PE); Motuo County, from Ani to Hanmi, forest edge, 1550 m, 19 Sep 1980, <italic>Anonymous 15079</italic> (PE); Motuo County, forest edge, 1500 m, 29 Jun 1980, <italic>W.L. Chen 10780</italic> (PE); Bomi County, Yigong, Tongmai, <named-content xmlns:xlink="http://www.w3.org/1999/xlink" content-type="dwc:verbatimCoordinates" xlink:type="simple"><named-content content-type="geo-json" specific-use="{&#34;type&#34;:&#34;Point&#34;,&#34;coordinates&#34;:[95.075278,30.101389]}" id="NCID0EYGBI" xlink:type="simple">95°04'31"E, 30°06'05"N</named-content></named-content>, 2060 m, forest edge, 28 Aug 2016, <italic>Z.Q. Lu 2016QTP002</italic>–<italic>Z.Q. Lu 2016QTP011</italic> (<named-content xmlns:xlink="http://www.w3.org/1999/xlink" content-type="dwc:institutional_code" xlink:type="simple">LZU</named-content>).</p><sec sec-type="Key for identification of these four related species in Yunnan and Tibet, China" id="SECID0EGHBI"><title>Key for identification of these four related species in Yunnan and Tibet, China</title><table-wrap content-type="key" position="anchor" orientation="portrait"><table id="TID0EZZAI" rules="all"><tbody><tr><td rowspan="1" colspan="1">1</td><td rowspan="1" colspan="1">Bracts with lobes at bases of inner and outer margins; petioles slender, (1.0–)1.5–3.0 cm</td><td rowspan="1" colspan="1">
                      <bold><italic><tp:taxon-name><tp:taxon-name-part taxon-name-part-type="genus" reg="Carpinus">C.</tp:taxon-name-part> <tp:taxon-name-part taxon-name-part-type="species" reg="viminea">viminea</tp:taxon-name-part></tp:taxon-name></italic></bold>
                    </td></tr><tr><td rowspan="1" colspan="1">–</td><td rowspan="1" colspan="1">Bracts with an inflexed auricle at base of inner margin; petioles robust, 0.3–1.2 cm</td><td rowspan="1" colspan="1">
                      <bold>2</bold>
                    </td></tr><tr><td rowspan="1" colspan="1">2</td><td rowspan="1" colspan="1">Infructescences 4–13 cm × 1.5–3 cm; bracts 1.2–2.3 cm × 0.5–1.2 cm; nutlets ovoid-ellipsoid or broadly ovoid, with dense resinous glands, glabrous or sparsely villous at apex</td><td rowspan="1" colspan="1">
                      <bold>3</bold>
                    </td></tr><tr><td rowspan="1" colspan="1">–</td><td rowspan="1" colspan="1">Infructescence 2.5–4.5 cm × 1–1.5 cm; bracts 0.9–1.9 cm × 0.4–0.6 cm; nutlets broadly ovoid or ovoid-ellipsoid, without resinous glands, densely villous</td><td rowspan="1" colspan="1">
                      <bold><italic><tp:taxon-name><tp:taxon-name-part taxon-name-part-type="genus" reg="Carpinus">C.</tp:taxon-name-part> <tp:taxon-name-part taxon-name-part-type="species" reg="mollicoma">mollicoma</tp:taxon-name-part></tp:taxon-name></italic></bold>
                    </td></tr><tr><td rowspan="1" colspan="1">3</td><td rowspan="1" colspan="1">Leaf blade oblong-lanceolate, ovate-lanceolate, or elliptic-lanceolate, abaxial leaf surface glabrescent, with 14–18 lateral veins on each side of midvein, average distance between lateral veins 5–8 mm; nutlets broadly ovoid, 3.2–4.6 mm × 2.9–4.1 mm</td><td rowspan="1" colspan="1">
                      <bold><italic><tp:taxon-name><tp:taxon-name-part taxon-name-part-type="genus" reg="Carpinus">C.</tp:taxon-name-part> <tp:taxon-name-part taxon-name-part-type="species" reg="monbeigiana">monbeigiana</tp:taxon-name-part></tp:taxon-name></italic></bold>
                    </td></tr><tr><td rowspan="1" colspan="1">–</td><td rowspan="1" colspan="1">Leaf blade ovate-elliptic or elliptic, abaxial leaf surface densely pubescent, with 19–24 lateral veins on each side of midvein, average distance between lateral veins 4–5 mm; nutlets ovoid-ellipsoid, 3.0–3.9 mm × 2.2–2.8 mm</td><td rowspan="1" colspan="1">
                      <bold><italic><tp:taxon-name><tp:taxon-name-part taxon-name-part-type="genus" reg="Carpinus">C.</tp:taxon-name-part> <tp:taxon-name-part taxon-name-part-type="species" reg="tibetana">tibetana</tp:taxon-name-part></tp:taxon-name></italic></bold>
                    </td></tr></tbody></table></table-wrap></sec></tp:treatment-sec><tp:treatment-sec><!--Section generated to contain objects referenced in tp:taxon-treatment.--><fig id="F2" position="float" orientation="portrait"><label>Figure 2.</label><caption><p>
            <italic><tp:taxon-name><tp:taxon-name-part taxon-name-part-type="genus" reg="Carpinus">Carpinus</tp:taxon-name-part> <tp:taxon-name-part taxon-name-part-type="species" reg="tibetana">tibetana</tp:taxon-name-part></tp:taxon-name></italic> Z. Qiang Lu &amp; J. Quan Liu was drawn from <italic>Z.Q. Lu 2016QTP001</italic> (<named-content xmlns:xlink="http://www.w3.org/1999/xlink" content-type="dwc:institutional_code" xlink:type="simple">LZU</named-content>).</p></caption><graphic xmlns:xlink="http://www.w3.org/1999/xlink" xlink:href="phytokeys-98-001-g002.jpg" position="float" orientation="portrait" xlink:type="simple" id="oo_200386.jpg"/></fig><fig id="F3" position="float" orientation="portrait"><label>Figure 3.</label><caption><p>
            <italic><tp:taxon-name><tp:taxon-name-part taxon-name-part-type="genus" reg="Carpinus">Carpinus</tp:taxon-name-part> <tp:taxon-name-part taxon-name-part-type="species" reg="tibetana">tibetana</tp:taxon-name-part></tp:taxon-name></italic> Z. Qiang Lu &amp; J. Quan Liu. <bold>A</bold> The whole plant <bold>B</bold> Branches with infructescences, the small white arrows pointing to the infructescences <bold>C</bold> Leaf <bold>D</bold> Bract and fruit.</p></caption><graphic xmlns:xlink="http://www.w3.org/1999/xlink" xlink:href="phytokeys-98-001-g003.jpg" position="float" orientation="portrait" xlink:type="simple" id="oo_200390.jpg"/></fig><fig id="F4" position="float" orientation="portrait"><label>Figure 4.</label><caption><p>Morphological clustering based on Principal Component Analyses separated three different groups responding to the respective species.</p></caption><graphic xmlns:xlink="http://www.w3.org/1999/xlink" xlink:href="phytokeys-98-001-g004.jpg" position="float" orientation="portrait" xlink:type="simple" id="oo_200387.jpg"/></fig></tp:treatment-sec></tp:taxon-treatment>
